# Supplementary material for: Dynamics of Antibodies to Ebolaviruses in an Eidolon helvum Bat Colony in Cameroon
Source: Viruses. 2022 Mar 9;14(3):560. doi: 10.3390/v14030560 (PMC8951055; doi:10.3390/v14030560)
Supplement: Supplementary file 1 [file viruses-14-00560-s001.zip]

Archive with 1 entries (1 files):
- viruses-1611660-supplementary.pdf
